# Supplementary material for: Soil pH and Organic Carbon Properties Drive Soil Bacterial Communities in Surface and Deep Layers Along an Elevational Gradient
Source: Front Microbiol. 2021 Jul 30;12:646124. doi: 10.3389/fmicb.2021.646124 (PMC8363232; doi:10.3389/fmicb.2021.646124)
Supplement: Supplementary file 1 [file Data_Sheet_1.XLSX]

## Sheet: VPA_tbs
	site	altitude	layer	group	depths	apsect	slope	aititude	MAT	MAP	Shannon_plant	BA	root	SOC	TN	C_N	LP1	LP2	RP	POC	Mo	Feo	Alo	Fepy	Alpy	Feod	MoSOC	DOC	DN	DOC_DN	NH4	NO3	DIN	AP	pH	clay	density	rock	silt	sand		tqx1	tqx2	tqx3	tqx4	tqx5	tqx6	tqx7	tqx8
tqx1	1	1QA	1	1QA_A	15	290	20	1571	9.4	844.823	0.869	37.37	1.59	10.49	0.8	13.08	33.1	13.5	53.4	19.71	4.276	2.646	1.63	0.786	0.844	0.253	0.407626	11.508	9.732	1.182	2.773	0.519	3.293	4.251	5.36	13.24	1.50607	0.0140006	58.15	28.61		0	0.285894	0.476981	0.601711	0.198157	0.328229	0.394328	0.468224
tqx2	1	1QA	2	1QA_AB	30	290	20	1571	9.4	844.823	0.869	37.37	0.22	2.55	0.24	10.5	37.73	10.74	51.53	12.49	2.664	1.679	0.985	0.332	0.406	0.189	1.04471	8.23	6.795	1.211	1.587	0.441	2.028	0.787	5.05	10.49	1.57109	0.0877273	49.39	40.11		0.285894	0	0.291643	0.447734	0.302051	0.207498	0.244939	0.31287
tqx3	1	1QA	3	1QA_B1	50	290	20	1571	9.4	844.823	0.869	37.37	0.11	2.11	0.2	10.74	44.64	12.1	43.26	4.54	2.584	1.575	1.009	0.288	0.388	0.203	1.22464	7.682	6.382	1.204	1.434	0.281	1.715	0.687	5.4	8.15	1.46713	0.1	40.92	46.63		0.476981	0.291643	0	0.267892	0.448475	0.311045	0.3537	0.359042
tqx4	1	1QA	4	1QA_B2	80	290	20	1571	9.4	844.823	0.869	37.37	0.2	1.85	0.19	9.69	44.03	12.63	43.34	6.26	2.839	1.775	1.064	0.237	0.384	0.223	1.53459	5.926	4.715	1.257	0.612	0.129	0.74	0.845	5.7	10.75	1.6	0.16	52.33	36.78		0.601711	0.447734	0.267892	0	0.571614	0.442969	0.487625	0.471125
tqx5	2	1QA	1	1QA_A	15	45	26	1655	9	855.095	0.394	48.11	3.42	17.85	1.3	13.76	27.52	11.46	61.02	37.13	6.947	4.657	2.29	1.239	1.075	0.351	0.389188	15.201	13.044	1.165	2.066	0.186	2.251	2.291	5.04	14.72	1.0218	0	60.92	24.36		0.198157	0.302051	0.448475	0.571614	0	0.272127	0.379785	0.439309
tqx6	2	1QA	2	1QA_AB	30	45	26	1655	9	855.095	0.394	48.11	3.84	8.75	0.69	12.74	28.46	11.33	60.21	21.4	6.12	4.477	1.643	0.825	0.717	0.346	0.699429	9.366	7.74	1.21	1.723	0.111	1.834	0.533	5.69	14.95	1.4699	0	62.8	22.24		0.328229	0.207498	0.311045	0.442969	0.272127	0	0.272447	0.330187
tqx7	2	1QA	3	1QA_B1	50	45	26	1655	9	855.095	0.394	48.11	1.56	3.94	0.37	10.72	45.4	10.3	44.3	14.76	9.682	7.08	2.602	0.76	0.937	0.505	2.45736	7.375	6.052	1.219	1.119	0.207	1.325	1.136	5.7	13.72	1.6677	0	58.87	27.4		0.394328	0.244939	0.3537	0.487625	0.379785	0.272447	0	0.17916
tqx8	2	1QA	4	1QA_B2	80	45	26	1655	9	855.095	0.394	48.11	0.5	3.9	0.39	9.97	42.8	9.87	47.33	13.01	9.83	7.229	2.601	0.708	0.828	0.374	2.52051	9.058	7.342	1.234	0.632	0.152	0.785	0.185	5.18	15.2	1.6319	0	59.84	24.95		0.468224	0.31287	0.359042	0.471125	0.439309	0.330187	0.17916	0
tqx9	3	1QA	1	1QA_A	16	280	30	1721	8.7	862.285	1.134	37.94	2.57	26.58	2.04	13.02	27.1762	10.1358	62.6879	12.72	5.386	3.525	1.861	0.992	1.232	0.308	0.202634	17.003	14.488	1.174	1.895	0.661	2.556	4.325	4.94	13.32	1.08839	0.171242	53.45	32.94		0.235412	0.309798	0.436678	0.538766	0.202787	0.304773	0.405393	0.464274
tqx10	3	1QA	2	1QA_AB	31	280	30	1721	8.7	862.285	1.134	37.94	1.83	16.57	1.51	10.94	24.91	11.8	63.29	8.84	4.911	3.125	1.786	0.817	1.044	0.305	0.296379	14.576	12.388	1.177	2.747	0.324	3.07	0.779	5.48	14.5	1.09516	0.118854	54.88	30.55		0.321014	0.232446	0.300428	0.409113	0.295773	0.219383	0.337517	0.379713
tqx11	3	1QA	3	1QA_B1	48	280	30	1721	8.7	862.285	1.134	37.94	0.87	10.72	0.95	11.31	23.99	9.08	66.93	7.62	6.08	3.927	2.153	0.649	0.902	0.337	0.567164	8.685	7.045	1.233	1.09	0.146	1.236	0.49	6.09	15.46	1.41235	0.0549162	58.97	25.57		0.538599	0.407203	0.278508	0.331282	0.520218	0.391758	0.450022	0.455566
tqx12	3	1QA	4	1QA_B2	76	280	30	1721	8.7	862.285	1.134	37.94	0.73	5.19	0.56	9.3	35.43	10.21	54.36	6.56	6.889	4.847	2.042	0.515	0.614	0.354	1.32736	7.028	5.591	1.257	0.797	0.147	0.943	0.356	5.85	16.58	1.63235	0.0102884	58.33	25.09		0.522046	0.391772	0.298555	0.372116	0.496239	0.374886	0.41628	0.405868
tqx13	4	2QW	1	2QW_A	12	345	25	2075	6.9	887.616	0.973	32.03	5.93	32.31	2.66	12.13	22.04	10.35	67.61	29.74	6.542	4.377	2.165	1.186	1.19	0.381	0.202476	11.912	9.954	1.197	1.399	0.288	1.686	3.8	6.42	16.33	1.09987	0.0104875	58.77	24.9		0.559201	0.495217	0.472147	0.524569	0.539117	0.477438	0.556848	0.567021
tqx14	4	2QW	2	2QW_AB	25	345	25	2075	6.9	887.616	0.973	32.03	2.32	16.86	1.83	9.24	31.52	12.39	56.09	13.26	7.001	4.563	2.438	1.377	1.311	0.375	0.415243	10.416	8.288	1.257	2.074	0.138	2.213	0.647	6.12	16.67	1.27059	0.0126921	57.39	25.43		0.463866	0.371465	0.338192	0.415097	0.4403	0.34105	0.444991	0.469295
tqx15	4	2QW	3	2QW_B1	50	345	25	2075	6.9	887.616	0.973	32.03	1.6	12.6	1.3	9.67	38.48	13.4	48.12	10.38	6.906	4.623	2.283	1.413	1.192	0.395	0.548095	8.5	6.886	1.234	0.926	0.216	1.142	0.438	6.22	16.63	1.3284	0.00520606	57.12	26.12		0.482245	0.358696	0.277585	0.366555	0.461829	0.3354	0.418623	0.440151
tqx16	4	2QW	4	2QW_B2	94	345	25	2075	6.9	887.616	0.973	32.03	0.07	2.55	0.29	8.67	44.4	14.98	40.62	3.5	3.769	2.341	1.428	0.463	0.59	0.229	1.47804	5.032	3.659	1.375	1.174	0.111	1.285	0.323	6.34	11.6	1.502	0.327143	44.65	42.84		0.558517	0.424258	0.276429	0.284649	0.531571	0.420737	0.468803	0.461723
tqx17	5	2QW	1	2QW_A	17	225	25	2150	6.5	890.119	0.981	38.75	2.53	31.32	2.53	12.37	24.38	11.99	63.63	20.83	6.569	4.296	2.273	1.351	1.449	0.334	0.209738	14.474	12.102	1.196	2.092	0.355	2.447	3.521	5.76	16.5	1.05765	0.0728103	57.59	25.87		0.446318	0.369711	0.348683	0.438417	0.410565	0.336912	0.445916	0.468655
tqx18	5	2QW	2	2QW_AB	40	225	25	2150	6.5	890.119	0.981	38.75	1.33	13.67	1.33	10.28	29.5	13.32	57.17	13.56	7.827	4.995	2.832	1.512	1.58	0.371	0.572568	10.902	8.806	1.238	1.512	0.303	1.816	0.398	5.86	16.05	1.31036	0.0971974	56.92	26.65		0.4718	0.379293	0.343549	0.418707	0.446089	0.349138	0.453915	0.477998
tqx19	5	2QW	3	2QW_B1	65	225	25	2150	6.5	890.119	0.981	38.75	0.46	14.24	1.35	10.55	31.03	11.78	57.19	9.19	7.372	4.728	2.644	1.285	1.402	0.372	0.517697	8.208	6.271	1.309	0.899	0.198	1.097	1.481	5.9	15.38	1.35538	0.149664	58.86	25.66		0.479747	0.365708	0.277192	0.373561	0.453275	0.339661	0.418673	0.439328
tqx20	5	2QW	4	2QW_B2	95	225	25	2150	6.5	890.119	0.981	38.75	0.79	6.42	0.6	10.73	43.05	12.3	44.65	8.64	6.717	4.682	2.035	1.414	1.028	0.391	1.04626	6.312	4.906	1.287	0.921	0.136	1.057	0.235	5.93	14.14	1.52208	0.0500891	59.46	25.79		0.506666	0.364613	0.239433	0.317367	0.485108	0.354953	0.390337	0.381268
tqx21	6	2QW	1	2QW_A	13	285	20	2193	6.3	891.103	1.513	40.18	4.86	32.99	2.71	12.18	23.3093	13.2277	63.463	22.91	6.731	4.53	2.201	1.449	1.277	0.413	0.204032	10.788	8.977	1.202	1.158	1.579	2.737	3.11	6.48	12.81	1.16118	0.0906289	58.54	28.64		0.509983	0.418981	0.369329	0.43198	0.482811	0.386143	0.489951	0.50796
tqx22	6	2QW	2	2QW_AB	37	285	20	2193	6.3	891.103	1.513	40.18	2.3	26.25	2.31	11.38	27.23	17.13	55.65	15.33	6.601	4.447	2.154	1.488	1.282	0.388	0.251467	12.907	10.509	1.228	1.087	0.336	1.423	0.661	6.29	15.18	1.12595	0.0732907	54.34	30.15		0.479735	0.387122	0.348906	0.422318	0.451877	0.357226	0.462839	0.486702
tqx23	6	2QW	3	2QW_B1	55	285	20	2193	6.3	891.103	1.513	40.18	0.2	13.73	1.34	10.25	35.76	18.75	45.49	5.82	8.054	5.741	2.313	1.995	1.349	0.507	0.586599	8.215	6.35	1.294	0.833	0.994	1.827	0.294	6.3	16.29	1.31127	0.134459	58.47	25.24		0.523911	0.41187	0.339168	0.394359	0.492199	0.389071	0.465227	0.478764
tqx24	6	2QW	4	2QW_B2	95	285	20	2193	6.3	891.103	1.513	40.18	0.22	9.39	0.88	10.73	38.4	17.56	44.04	7.93	7.152	4.815	2.337	1.527	1.234	0.45	0.761661	8.861	7.173	1.235	0.726	0.552	1.278	0.349	6.44	15.74	1.52145	0.138882	58.19	25.97		0.508308	0.38574	0.295776	0.360119	0.475868	0.369741	0.439167	0.44972
tqx25	10	4AF	1	4AF_A	14	275	24	2819	3.2	868.149	1.17	32.78	35.66	74.4	4.76	15.65	19.06	14.09	66.85	30.33	9.354	6.582	2.772	2.448	1.995	0.435	0.125726	15.729	13.231	1.189	1.375	0.86	2.235	3.034	6.38	17.1	0.78458	0.0133826	61.73	21.16		0.566904	0.487682	0.440244	0.490322	0.53935	0.471425	0.547093	0.557205
tqx26	10	4AF	2	4AF_AB	32	275	24	2819	3.2	868.149	1.17	32.78	3.42	30.76	2.41	12.76	24.99	17.14	57.87	13.26	10.279	7.564	2.715	2.406	1.808	0.46	0.334168	7.677	5.787	1.327	1.228	0.221	1.449	0.351	6.69	16.82	0.954514	0.0453049	61.1	22.01		0.548069	0.426973	0.308971	0.365127	0.521609	0.394446	0.475208	0.483515
tqx27	10	4AF	4	4AF_B	50	275	24	2819	3.2	868.149	1.17	32.78	0.59	10.11	0.97	10.44	31.41	17.56	51.03	8.09	9.306	7.159	2.147	1.734	1.19	0.429	0.920475	4.396	3.009	1.461	0.926	0.129	1.055	0.285	6.82	14.62	1.29458	0.0803983	65.57	19.81		0.529333	0.388754	0.261702	0.327576	0.497003	0.365584	0.417424	0.407386
tqx29	11	4AF	1	4AF_A	20	170	22	2853	3.1	864.905	0.733	19.71	15.56	57.84	4.21	13.74	20.84	13.09	66.06	32.17	10.297	7.392	2.905	2.51	2.056	0.433	0.178026	9.548	7.712	1.238	1.615	1.115	2.731	2.32	6.48	18.15	0.815951	0.0304138	62	19.85		0.538334	0.434079	0.353178	0.41035	0.510233	0.410801	0.493558	0.503832
tqx30	11	4AF	2	4AF_AB	38	170	22	2853	3.1	864.905	0.733	19.71	3.21	25.5	2.2	11.58	32.23	18.59	49.18	10.83	12.011	9.01	3.001	3.378	2.193	0.46	0.47102	7.891	5.945	1.327	1.037	0.296	1.333	0.325	6.15	16.81	0.926646	0.0137682	60.75	22.43		0.423193	0.295898	0.246232	0.372471	0.39403	0.271923	0.348992	0.358984
tqx31	11	4AF	4	4AF_B	60	170	22	2853	3.1	864.905	0.733	19.71	2.58	15.27	1.33	11.45	36.21	15.48	48.3	6.97	11.204	8.636	2.568	2.926	1.65	0.504	0.733726	5.415	3.799	1.425	1.127	0.206	1.333	0.725	6.17	16.87	1.20494	0.0318322	59.14	23.67		0.439794	0.300168	0.240516	0.381791	0.413656	0.290422	0.344875	0.355694
tqx33	12	4AF	1	4AF_A	16	310	26	2945	2.6	855.095	1.26	27.24	12.46	102.25	6.51	15.71	18.36	11.68	69.97	49.08	9.856	6.698	3.158	3.481	2.521	0.484	0.0963912	33.415	28.532	1.171	3.135	0.403	3.538	4.959	5.22	16.05	0.3859	0	59.79	24.16		0.434164	0.389956	0.4191	0.51614	0.400002	0.377861	0.460999	0.491301
tqx34	12	4AF	2	4AF_AB	32	310	26	2945	2.6	855.095	1.26	27.24	4.26	51.85	3.95	13.12	32.96	13.27	53.77	18.75	12.784	9.195	3.589	5.234	2.879	0.573	0.246557	23.881	20.117	1.187	1.679	0.192	1.87	0.434	5.87	18.2	0.759442	0.00260496	62.3	19.5		0.412813	0.310341	0.304025	0.411497	0.383145	0.282845	0.375999	0.39096
tqx35	12	4AF	4	4AF_B	73	310	26	2945	2.6	855.095	1.26	27.24	0.09	13.48	1.18	11.39	44.19	10.99	44.83	5.24	13.165	10.214	2.951	3.706	1.974	0.5	0.976632	6.88	5.148	1.336	0.815	0.052	0.867	0.282	6.08	18.38	1.39706	0.0760196	64	17.62		0.576103	0.448507	0.295061	0.378651	0.541775	0.427512	0.467021	0.44447
tqx36	8	3AB	1	3AB_A	18	55	40	2447	5.1	890.198	1.317	20.37	51.2	91.34	6.26	14.6	19.16	9.38	71.46	55.71	7.465	5.126	2.339	2.138	1.863	0.412	0.0817276	22.061	18.518	1.191	3.424	0.436	3.86	6.861	5.97	14.04	0.189188	0.000227918	56.36	29.6		0.480227	0.410992	0.391869	0.463249	0.435008	0.372693	0.476023	0.498119
tqx37	8	3AB	2	3AB_AB	30	55	40	2447	5.1	890.198	1.317	20.37	1.77	14.53	1.28	11.35	34.36	13.64	52	15.05	7.503	5.603	1.9	1.971	1.2	0.482	0.51638	8.279	6.468	1.28	1.969	0.121	2.09	0.713	6.04	12.27	0.852038	0.147628	50.66	37.07		0.410334	0.310699	0.299107	0.399269	0.354688	0.264611	0.383169	0.40332
tqx38	8	3AB	4	3AB_B	60	55	40	2447	5.1	890.198	1.317	20.37	1.08	9.44	0.75	12.64	40.82	11.98	47.19	9.18	7.542	5.673	1.869	1.444	1.013	0.474	0.798941	4.229	2.847	1.485	0.768	0.316	1.084	0.318	6.4	11.63	1.25197	0.289118	47.49	40.29		0.473545	0.354215	0.26462	0.338592	0.439133	0.327073	0.412972	0.417579
tqx40	9	3AB	1	3AB_A	14	95	39	2458	5	889.9	1.409	12.7	13.07	37.4	2.98	12.54	23.77	10.97	65.26	14.22	6.975	4.676	2.299	1.435	1.531	0.498	0.186497	9.581	7.647	1.253	3.485	0.859	4.344	4.155	6.35	9.39	0.895761	0.297351	37.47	52.82		0.536638	0.440496	0.342512	0.419377	0.503977	0.404116	0.49858	0.514722
tqx41	9	3AB	2	3AB_AB	28	95	39	2458	5	889.9	1.409	12.7	1.69	17.07	1.53	11.15	36.85	13.24	49.9	5.89	6.394	4.173	2.221	1.491	1.534	0.443	0.374575	6.16	4.512	1.365	1.977	1.851	3.828	0.642	6.58	7.72	0.960335	0.256215	34.57	57.71		0.517064	0.393647	0.285427	0.361112	0.487821	0.365083	0.454993	0.469956
tqx42	9	3AB	4	3AB_B	75	95	39	2458	5	889.9	1.409	12.7	0.44	4.5	0.37	12.02	47.61	14	38.39	4.28	3.954	2.563	1.391	0.474	0.699	0.398	0.878667	3.013	1.821	1.655	1.522	0.294	1.816	0.845	6.78	4.95	1.54812	0.459551	32.52	62.53		0.53668	0.415385	0.29109	0.329605	0.503335	0.400625	0.459507	0.465471
tqx43	7	3AB	1	3AB_A	20	205	29	2423	5.2	890.775	1.19	11.74	13.67	52.38	4.16	12.59	25.2213	9.0307	65.7481	12.88	8.762	6.036	2.726	2.05	1.959	0.488	0.167278	7.312	5.885	1.243	1.013	0.74	1.753	2.509	6.55	13.54	0.650653	0.0524172	48.86	37.59		0.588613	0.491766	0.409866	0.440796	0.562943	0.475791	0.5399	0.546601
tqx44	7	3AB	2	3AB_AB	42	205	29	2423	5.2	890.775	1.19	11.74	3.65	51.01	4.34	11.76	27.07	10.03	62.9	10.65	8.312	5.614	2.698	2.161	2.14	0.452	0.162948	10.523	8.286	1.27	1.392	0.848	2.239	0.99	6.6	12.87	0.711172	0.0836867	46.18	40.81		0.557073	0.438751	0.305394	0.372778	0.530703	0.408058	0.490433	0.502804
tqx45	7	3AB	4	3AB_B	78	205	29	2423	5.2	890.775	1.19	11.74	1.05	12.97	1.23	10.58	40.07	12.86	47.07	6.61	7.347	4.986	2.361	1.629	1.5	0.47	0.566461	4.128	2.646	1.56	0.8	0.28	1.08	0.396	6.6	9.02	1.4228	0.257175	38.45	52.53		0.533651	0.404763	0.25881	0.311116	0.504745	0.378734	0.444007	0.444439
tqx46	13	5LC	1	5LC_A	13	320	22	3120	1.7	832.278	0	15.17	31.48	80.17	5.48	14.63	25.76	10.15	64.1	33.52	11.254	7.502	3.752	3.016	2.217	0.544	0.140377	8.968	6.56	1.367	1.582	0.552	2.134	3.147	6.3	14.43	0.581519	0.038282	54.06	31.38		0.52566	0.428455	0.360153	0.428353	0.492469	0.397923	0.488521	0.504995
tqx47	13	5LC	2	5LC_AB	40	320	22	3120	1.7	832.278	0	15.17	0.58	27.99	2.43	11.5	34.3	11.65	54.05	3.46	14.763	10.95	3.813	3.723	2.265	0.774	0.527438	5.476	3.691	1.484	1.086	1.451	2.537	0.49	6.26	9.16	1.15136	0.206429	44.6	46.24		0.508658	0.388483	0.290809	0.358174	0.479351	0.362442	0.429215	0.42031
tqx48	13	5LC	4	5LC_B	75	320	22	3120	1.7	832.278	0	15.17	0.26	12.84	0.94	13.62	53.08	9.81	37.1	2.09	15.229	11.473	3.756	3.576	2.213	0.844	1.18606	3.777	2.734	1.381	1.163	0.34	1.503	1.269	6.5	10.11	1.31646	0.364141	41.86	48.03		0.517417	0.407323	0.323533	0.38969	0.485277	0.402972	0.418094	0.385927
tqx49	15	5LC	1	5LC_A	17	120	29	3175	1.5	823.981	0	28.84	55.74	144.2	7.99	18.06	19.87	7.42	72.71	49.8	10.602	7.656	2.946	2.887	2.009	0.682	0.0735229	25.647	21.174	1.211	2.817	1.712	4.529	10.512	5.73	13.86	0.381185	0.00282059	56.96	29.17		0.512353	0.427235	0.386757	0.460397	0.468661	0.393757	0.487983	0.511138
tqx50	15	5LC	2	5LC_AB	40	120	29	3175	1.5	823.981	0	28.84	2.81	13.58	1.26	10.75	43.18	11.52	45.3	8.06	13.712	10.306	3.406	2.657	1.798	0.661	1.00972	4.84	3.454	1.401	1.971	1.468	3.439	0.571	6.2	8.93	1.4045	0.119362	39.13	51.94		0.504647	0.379408	0.294295	0.364227	0.474304	0.358903	0.417841	0.419287
tqx51	15	5LC	4	5LC_B	75	120	29	3175	1.5	823.981	0	28.84	0.52	8.88	0.76	11.7	55.47	10.39	34.14	3.15	14.632	10.603	4.029	2.946	2.408	0.677	1.64775	2.581	1.352	1.909	1.575	0.179	1.753	2.468	6.35	8.38	1.24195	0.238363	38.23	52.63		0.521047	0.418976	0.313153	0.376126	0.48932	0.414268	0.421519	0.39325
tqx52	14	5LC	1	5LC_A	20	310	23	3141	1.6	829.174	0	22.53	30.39	177.93	9.22	19.3	17.18	7.63	75.19	58.93	8.619	5.791	2.828	2.596	2.35	0.592	0.0484404	27.925	22.816	1.224	1.991	0.384	2.376	16.181	5.77	14.05	0.2167	0	61.58	24.36		0.517806	0.432912	0.382741	0.46284	0.476126	0.40496	0.492242	0.51438
tqx53	14	5LC	2	5LC_AB	42	310	23	3141	1.6	829.174	0	22.53	1.29	16.87	1.24	13.63	35.85	10.9	53.25	2.57	12.992	10.018	2.974	3.318	1.834	0.688	0.770124	4.141	2.992	1.384	1.17	0.616	1.786	0.569	6.42	11.44	0.915444	0.334667	49.43	38.95		0.547375	0.432661	0.355806	0.416993	0.517814	0.418705	0.461702	0.439471
tqx54	14	5LC	4	5LC_B	65	310	23	3141	1.6	829.174	0	22.53	0.06	13.22	1.09	12.16	44.58	9.71	45.72	3.54	12.992	9.329	3.663	3.47	2.27	0.689	0.982753	4.295	2.848	1.508	1.172	0.166	1.338	2.383	6.22	9.86	1.27218	0.41855	44.96	45.14		0.536152	0.429707	0.359531	0.421146	0.505897	0.418153	0.451409	0.424989
[truncated: 63 more columns]
